# Supplementary material for: Monitoring Mycoplasma bovis Diversity and Antimicrobial Susceptibility in Calf Feedlots Undergoing a Respiratory Disease Outbreak
Source: Pathogens. 2020 Jul 21;9(7):593. doi: 10.3390/pathogens9070593 (PMC7400015; doi:10.3390/pathogens9070593)
Supplement: Supplementary file 1 [file pathogens-09-00593-s001.zip]

Archive with 1 entries (1 files):
- SuppDatav2.xlsx
