# Supplementary material for: Monitoring Mycoplasma bovis Diversity and Antimicrobial Susceptibility in Calf Feedlots Undergoing a Respiratory Disease Outbreak
Source: Pathogens. 2020 Jul 21;9(7):593. doi: 10.3390/pathogens9070593 (PMC7400015; doi:10.3390/pathogens9070593)
Supplement: Supplementary file 1 [file pathogens-09-00593-s001.zip › SuppDatav2.xlsx]

## Sheet: Table S1 Feedlots
		T0							T1							T2
			positive lots		positive calves					positive lots		positive calves					positive lots		positive calves
	feedlot size	calves sampled	rt-PCR	CULT	rt-PCR	CULT	clones number	st3 number	calves sampled	rt-PCR	CULT	rt-PCR	CULT	clones number	st3 number	calves sampled	rt-PCR	CULT	rt-PCR	CULT	clones number	st3 number	Total number of clones/lot	Total number of DNS/lot
AP	220	10	0	0					6	1	1	1	1	4	0	6	1	1	3	1	9	9	13	22
BE	140	10	0	0					4	1	1	2	3	7	7	4	1	0	1	0			7	18
CA	109	10	0	0					5	0	1	0	1	1	1	5	1	1	3	1	6	0	7	20
CA2	110	10	0	0					4	0	0					3	1	0	1	0			0	17
EB	117	10	0	0					4	1	1	3	2	15	0	4	ND	0	ND	0			15	18
FO	220	10	0	0					5	1	1	5	3	7	6	6	ND	1	ND	1	10	0	17	21
GA	22	11	0	0					0							10	1	0	6	0			0	21
GE	130	10	0	0					7	1	1	1	1	1	0	7	ND	0					1	24
GO	100	10	0	0					0							10	ND	ND					0	20
GU	38	10	0	0					0							10	ND	0					0	20
HA	108	10	0	0					5	1	1	3	4	15	0	5	ND	1	ND	5	6	0	21	20
HO	41	10	0	0					5	0	0					5	1	1	1	1	3	3	3	20
LE	128	10	0	0					2	1	1	2	2	12	2	2	ND	0	ND	0			12	14
LEP	519	10	0	0					6	1	1	3	2	10	10	6	ND	0	ND	0			10	22
ME	207	10	0	0					7	1	1	1	1			6	1	0	2	0			0	23
OL	147	10	0	0					4	0	0					4	0	0					0	18
PA	80	10	0	0					0							10	ND	1	ND	3	13	0	13	20
PE	34	10	0	0					5	1	1	5	4	16	0	6	ND	1	ND	1	10	0	26	21
RO	31	10	1	1	1	1	11	0	6	1	1	5	4	17	0	6	ND	1	ND	1	1	0	29	22
CAS*	276	30	1	1	2	2	7	0	12	1	1	7	12	49	0	15	1	1	8	4	30	0	86	57
NE	183	10	1	1	1	1	10	10	5	0	1	0	4	23	13	5	1	1	4	3	9	6	42	20
CAM	384	10	0	0					5	1	1	5	3	14	0	5	1	1	4	3	8	0	22	20
PER	80	10	1	1	2	1	10	0	6	1	1	6	4	19	0	5	1	1	2	2	6	0	35	21
MA	135	10	0	0					6	1	1	4	4	19	19	6	1	1	4	2	14	ND	33	22
MA2	140	10	0	0					6	1	1	6	5	22	0	0							22	16
total		271	4	4	6	5	38	10	115	16	18	59	60	251	58	151	12	13	39	28	125	18	414	537
number of lots tested			25							21							13	24	79				(14 of them were not studied)																					2017-05-23
																							86	number of st3 clones																				2017-04-07
			Table S1. characteristics of the feedlots														93	number of calves with M. bovis clones																										2017-03-14
			Each lane reprensents a feedlot, identified by its initials																																									29-janv.
			*this feedlot consisted in 3 different rooms (CAS3, CAS 4 and CAS 5) that were sampled separately but analyzed together.
			feelots highlighted in yellow did not show BRD episodes, no sampling was done at T1
			1, st5 clone
			ND, not done, i.e. rt-PCR were not realized
			cells are gray when no analyses were conducted since previous results were negative

## Sheet: Table S2 clones & strains
Isolates or clones (-c)				Diversity			MIC (µg/mL)						Antimicrobials used
Origin (herd name or Vigimyc)	Sampling Time or year	Name		polC subtype	PFGE group		OXY	TILM	FLO	ENRO	SPT		As a collective treatment at T1	As individual, occasional treatments	Pasteurella strains studied		Table S2. Characteristics of the clones studied.
RO	T0	T0-RO-1107-c5		st2	A		≥8	≥64	8	≤0.25	≥128		TILD	OXY, TUL			Lanes A to C, identifcation of the M. bovis clones. Clones are identified by the sampling time (Tn)- feedlot name- calf number and clone number
	T1	T1-RO-1647-c1		st2	A		≥8	≥64	8	≤0.25	≥128						E-F, diversity of the clones assessed by polC subtyping anf PFGE
	T2	T2-RO-1647-c1		st5	J		≥8	≥64	]2-8]	≤0.25	≤32						H to L, MIC for the 5 classes tested; OXY, oxytetracycline; TILM, tilmicosin; FLO, florfenicol; ENRO,enrofloxacin; SPT, spectinomycin
PE	T1	T1-PE-0560-c6		st2	A		≥8	≥64	8	≤0.25	≥128		TUL	AMX, OXY	T1, T2		N-O, treatment history in the feedlots; the first lane indicates the molecule used for mass treatment at T1; the seond, the various molecules that have been used in the lot, but not especially on the studied calves
	T1	T1-PE-1261-c1		st2	A												P, occurrence of Pasteurellaceae concomittant isolation
	T1	T1-PE-2615-c2		st2	A												*due to variable growth abilities, some clones could not be assessed with all the techniques, st2 clones were considered equivalent in PFGE or MIC assay
	T1	T1-PE-4294-c3		st2	A
	T2	T2-PE-5483-c3		st2	A		≥8	≥64	8	0.5-1	≥128
HA	T1	T1-HA-7939-c5		st2	A		≥8	≥64	8	≤0.25	≥128		TILM	CST, AMP, OXY
	T2	T2-HA-7939-c3		st2	A													Legend
FO	T1	T1-FO-8377-c1		st2	A		≥8	≥64	8	≤0.25	≥128		OXY	DOX, ERY, TMP, SUL				AMP, ampicillin
	T1	T1-FO-0494-c3		st3	G		≥8	≥64	8	≤0.25	≤32							AMX, amoxicillin
	T1	T1-FO-0494-c11		st3	I		≥8	≥64	8	≤0.25	≤32							CST, colistin
	T2	T2-FO-7007-c3		st2	A		≥8	≥64	8	≤0.25	≥128							DOX, doxycycline
LE	T1	T1-LE-4095-c10		st2	A		≥8	≥64	8	≤0.25	≥128		TILM	OXY, FLO, LIN, SPT				ERY, erythromycin
	T1	T1-LE-7411-c1		st3	B		≥8	≥64	4	≤0.25	≤32							LIN, lincomycin
	T1	T1-LE-7411-c2		st3	B													NEO, neomycin
BE	T1	T1-BE-8882-c1		st3	F		≥8	≥64	]2-8]	≤0.25	≤32		na	na				OXO, oxolinic acid
	T1	T1-BE-0477-c1		st3	C		≥8	≥64	4	≤0.25	≥128							SUL, sulfonamides
	T1	T1-BE-2024-c7		st3	F		≥8	≥64	8	≤0.25	≤32							TILD, tildipirosin
LEP	T1	T1-LEP-9559-c2		st3	F								TUL	OXY, SUL				TMP, trimethoprim
	T1	T1-LEP-9559-c3		st3	F		>8 /≤4	≥64	8	≤0.25	≤32							TUL, tulathromycin
	T1	T1-LEP-9967-c1		st3	H		≥8	≥64	8	≤0.25	≤32							na, not available, as farmers did not provide the data
	T1	T1-LEP-9967-c3		st3	F		≥8	≥64	8	≤0.25	≤32
AP	T1	T1-AP-5359-c6*		st2			≥8	≥64	8	≤0.25	≥128		TUL	SUL, FLO, ERY, AMX, DOX, OXY
	T1	T1-AP-5359-c2*		st2	A
	T2	T2-AP-2410-c5		st3	D		≥8	≥64	]2-8]	≤0.25	≥128
CA	T1	T1-CA-8149-c1		st3	E		≥8	≥64	8	≤0.25	≥128		TUL	TMP, SUL, OXY, DOX, ERY
	T2	T2-CA-8149-c2*		st2	A
	T2	T2-CA-8149-c1*		st2			≥8	≥64	4	≤0.25	≥128
HO	T2	T2-HO-5760-c13		st3	D		≥8	≥64	8	≤0.25	≥128		TUL, OXY
	T2	T2-HO-5760-c11		st3	D
CAS	T0	T0-CAS3-6098-c9		st2	A		≥8	≥64	8	≤0.25	≥128		DOX, ERY	OXY, SUL, CST, LIN, SPT	T1, T2
	T1	T1-CAS3-3701-c4		st2	A		≥8	≥64	8	0.5-1	≥128
	T2	T2-CAS3-3701-c7		st2	A		≥8	≥64	8	≤0.25	≥128
NE	T0	T0-NE-1558-c2		st3	F		≥8	≥64	8	≤0.25	≤32		TILD, OXY	NEO, OXY, OXO, DOX, ERY, LIN, SPT, FLO	T1, T2
	T1	T1-NE-0202-c1		st3	H		≥8	≥64	8	≤0.25	≤32
	T1	T1-NE-6423-c3		st3	H		≥8	≥64	8	≤0.25	≤32
	T1	T1-NE-8907-c5		st2	A		≥8	≥64	8	≤0.25	≥128
	T1	T1-NE-4884-c4		st3	H		≥8	≥64	8	≤0.25	≤32
	T2	T2-NE-6423-c2		st3	H		≥8	≥64	2	≤0.25	≤32
	T2	T2-NE-8907-c2		st3	H		≥8	≥64	8	≤0.25	≤32
	T2	T2-NE-0522-c2		st2	A		≥8	≥64	8	0.5-1	≥128
CAM	T1	T1-CAM-4455-c1		st2	A		≥8	≥64	8	≤0.25	≥128		AMX, ERY	OXY, LIN, SPT	T1, T2
	T2	T2-CAM-3047-c3		st2	A		≥8	≥64	8	≤0.25	≥128
PER	T0	T0-PER-5440-c5		st2	A		≥8	≥64	8	≤0.25	≥128		DOX	TUL, FLO	T2
	T1	T1-PER-6997-c1*		st2			≥8	≥64	8	≤0.25	≥128
	T1	T1-PER-6997-c2*		st2	A
	T2	T2-PER-6997-c1		st2	A		≥8	≥64	8	≤0.25	≥128
Vigimyc	2011	L15717		st3							≥128
	2011	L15510		st3							≥128
	2011	L15527		st3							≥128
	2011	L15516		st3							≤32
	2012	L15758		st3							≤32
	2012	L15842		st3							≤32
	2012	L15699		st2							≥128
	2012	L15762		st2							≥128
	2012	F10415		st3							≥128
	2013	F7750		st3							≤32
	2013	L16053		st3							≥128
	2013	F8428		st3							≥128
	2013	L16058		st3							≥128
	2013	L16065		st3							≥128
	2013	L16066		st3							≥128
	2013	L16069		st3							≥128
	2014	F8619		st3							≥128
	2014	F8622		st3							≥128
	2014	F9072		st2							≥128
	2014	F9037		st3							≥128
	2014	F9343		st3							≥128
	2014	F9190		st2							≥128
	2015	F10024		st3							≤32
	2015	F10286		st3							≥128
	2015	F10448		st2							≤32
	2015	F10471		st3							≥128
	2015	F10244		st2							≥128
	2016	F10518		st3							≤32
	2016	F10519		st2							≥128
	2016	F11042		st2							≤32
	2017	F11325		st2							≥128
	2017	F11436		st3							≥128
	2018	F12109		st2							≤32

## Sheet: Fig S1 Pasteurellaceae
															Figure S1. Comparative evolution of zone diameters for the Pasteurellaceae strains before (T1) and 4 weeks after antimicrobial treatment (T2).
															T1, in blue ; T2, in orange; circles and crosses are P. multocida strains; the square indicates the M. haemolytica strain.
															Plane lines indicate the threshold for resistant strains, the dotted one for susceptible strains.
